# Supplementary material for: Ancistrocladus tectorius Extract Inhibits Obesity by Promoting Thermogenesis and Mitochondrial Dynamics in High-Fat Diet-Fed Mice
Source: Int J Mol Sci. 2024 Mar 27;25(7):3743. doi: 10.3390/ijms25073743 (PMC11011498; doi:10.3390/ijms25073743)
Supplement: Supplementary file 1 [file ijms-25-03743-s001.zip]

Archive with 1 entries (1 files):
- ijms-2914951-supplementary.pdf
